# Supplementary material for: Workflow sharing with automated metadata validation and test execution to improve the reusability of published workflows
Source: Gigascience. 2023 Feb 22;12:giad006. doi: 10.1093/gigascience/giad006 (PMC9944229; doi:10.1093/gigascience/giad006)
Supplement: giad006_Supplemental_Files [file giad006_supplemental_files.zip]

Archive with 4 entries (4 files):
- main.bib
- main.tex
- zHenriquesLab-StyleBib.bst
- zHenriquesLab-StyleBioRxiv.cls
